# Supplementary material for: Functionalization of Biotinylated Polyethylene Glycol on Live Magnetotactic Bacteria Carriers for Improved Stealth Properties
Source: Biology (Basel). 2021 Oct 1;10(10):993. doi: 10.3390/biology10100993 (PMC8533374; doi:10.3390/biology10100993)
Supplement: Supplementary file 1 [file biology-10-00993-s001.zip]

Archive with 1 entries (1 files):
- biology-1372590-supplementary.pdf
